# Supplementary material for: Amnat Charoen Healers in Thailand and Their Medicinal Plants
Source: Plants (Basel). 2025 Feb 17;14(4):602. doi: 10.3390/plants14040602 (PMC11859466; doi:10.3390/plants14040602)
Supplement: Supplementary file 1 [file plants-14-00602-s001.zip]

Archive with 1 entries (1 files):
- plants-3399984-supplementary.pdf
